# Supplementary material for: Hemolysis by Saponin Is Accelerated at Hypertonic Conditions
Source: Molecules. 2023 Oct 15;28(20):7096. doi: 10.3390/molecules28207096 (PMC10609376; doi:10.3390/molecules28207096)
Supplement: Supplementary file 1 [file molecules-28-07096-s001.zip]

Archive with 1 entries (1 files):
- molecules-2611607-supplementary.pdf
